# Supplementary material for: Data analysis and presentation methods in umbrella reviews/overviews of reviews in health care: A cross-sectional study
Source: Res Synth Methods. 2025 Oct 14;17(1):210–24. doi: 10.1017/rsm.2025.10040 (PMC12823197; doi:10.1017/rsm.2025.10040)
Supplement: Stern et al. supplementary material 1 — Stern et al. supplementary material [file S1759287925100409sup001.csv]

Covidence #	Study ID	Title	Reviewer Name	Nomenclature	Protocol/registration information available	Review question/objective/aim	Question Framework/Mnemonic used	Methodological guidance followed (tick all that apply)	Reporting guidance followed (tick all that apply)	How many SRs were included in the data synthesis stage?	What types of systematic reviews (SRs) were included? (tick all that apply)	What types of primary studies were included in the SRs/meta-analyses? (tick all that apply)	How did the UR consider the overlap of the primary studies within SRs? (tick all that apply)	If overlap of primary studies was considered in the UR and multiple outcomes were reported, was the overlap reported for individual outcomes?	Was critical appraisal undertaken?	If yes, what critical appraisal tools were used in the UR: (Tick all that apply)	Did the UR exclude any reviews based on methodological quality?	If yes, please specify the threshold/criteria used	How did the authors analyze the quantitative data of existing systematic reviews? (tick all that apply)	How did the UR present the quantitative results? (Tick all that apply)	How did the authors analyze the qualitative data of existing systematic reviews? (tick all that apply)	How did the UR present the qualitative results? (Tick all that apply)	Number of figures/tables/plots used in UR:	How did the authors assess the certainty of evidence?	Was software used for data analysis?	If yes, please list	Was software used for the presentation of data?	If yes, please list	Are additional data presented in supplementary files?	If yes, what data was provided in the supplementary files?	If yes, how was the quantitative data presented?	If yes, how was the qualitative data presented?
116	Zhou 2024	A critical overview of systematic reviews and meta-analyses of extracorporeal shockwave therapy for knee osteoarthritis	Consensus	Critical overview	Yes	This study used the AMSTAR 2 tool and the GRADE tool to evaluate the methodological and evidence quality of published SRs/MAs and to grade and summarize the quality of the evidence to provide more comprehensive and reliable evidence-based evidence for Extracorporeal shockwave therapy for Knee osteoarthritis	Not specified	Not mentioned	PRIOR; PRISMA	8	Quantitative reviews	Randomized controlled trials	Not mentioned	Not applicable	Yes	AMSTAR-2	No		Narratively ; Basic descriptive statistics	Tabular display	Not applicable	Not applicable	1	GRADE	Not mentioned	Not applicable	Not mentioned	Not applicable	No	Not applicable	Not applicable	Not applicable
115	Carregaro 2023	Immunogenicity and safety of inactivated quadrivalent influenza vaccine compared with the trivalent vaccine for influenza infection: an overview of systematic reviews	Consensus	Overview	Yes	Is the inactivated quadrivalent influenza vaccine more immunogenic and safer compared to the trivalent vaccine?	PICO	Cochrane methodological guidance	PRIOR	5	Quantitative reviews	Randomized controlled trials	Narrative description	No	Yes	AMSTAR-2; ROBIS	No		Narratively	Summary of findings	Not applicable	Not applicable	1	GRADE	Yes	GRADEpro	Yes	GRADEpro	Yes	GRADe Evidence Profile; additional data from network meta-analysis	Tabular display; Other: Evidence profile	Not applicable
114	Zhang 2024	Probiotics for functional constipation in children: an overview of overlapping systematic reviews	Consensus	overview of overlapping systematic reviews	No	To comprehensively collect, evaluate and synthesize the evidence from SRs/MAs in this field,	PICO	Not mentioned	PRISMA	7	Quantitative reviews	Randomized controlled trials	Not mentioned	Not Applicable	Yes	AMSTAR-2	No		Narratively	Narrative text only	Not applicable	Not applicable	6	GRADE	Not mentioned	Not applicable	Not mentioned	Not applicable	No	Not applicable	Not applicable	Not applicable
113	Valente 2024	Does valerian work for insomnia? An umbrella review of the evidence	Consensus	Umbrella review	Yes	to conduct an umbrella review to summarize all available systematic reviews and meta-analyses investigating the effi­cacy and safety of valerian concerning to sleep problems, namely insomnia.	PICO	JBI methodological guidance	PRISMA	8	Quantitative reviews	Randomized controlled trials; Quasi-experimental studies; Cohort studies; Case control studies ; Cross sectional studies; Case series/case reports	Corrected covered area calculation	No	Yes	AMSTAR-2; ROBIS	No		Narratively ; Basic descriptive statistics	Narrative text only	Not applicable	Not applicable	6	Certainty not assessed	Not mentioned	Not applicable	Not mentioned	Not applicable	Yes	Corrected overlap calculation	Tabular display	Not applicable
112	Tesfaye 2024	Medication Adherence Among Patients With Kidney Disease: An Umbrella Review	Consensus	Umbrella review	No	to provide a comprehensivesummary of the available evidence on the extent and predictors of medication nonadherence, the outcomes associated with nonadherence, and the interventions implemented across the health care continuum to improve medication adherence and associated outcomes in patients with different stages of CKD	PICOS	JBI methodological guidance	PRIOR	37	Quantitative reviews; Qualitative reviews ; Mixed methods (quant+ qual) reviews; Other: meta-analyses	Randomized controlled trials; Quasi-experimental studies; Cohort studies; Cross sectional studies; Case series/case reports; Qualitative studies	Not mentioned	Not applicable	Yes	AMSTAR-2	No		Narratively ; Basic descriptive statistics	Tabular display	Narratively	Tabular display	3	Certainty not assessed	Not mentioned	Not applicable	Not mentioned	Not applicable	No	Not applicable	Not applicable	Not applicable
109	Goh 2024	Self-management strategies for people with epilepsy: An overview of reviews	Consensus	overview	No	The aim of this overview of reviews is to appraise and synthesise evidence from systematic reviews, that have investigated the impact of self-management interventions for people with epilepsy on clinical outcomes, including health-related quality of life, self-efficacy, medi­cation compliance, seizure status, and psychosocial well-being	Not specified	Cochrane methodological guidance	Not mentioned	12	Quantitative reviews; Qualitative reviews ; Mixed methods (quant+ qual) reviews	Randomized controlled trials; Qualitative studies; Mixed methods studies	Not mentioned	Not applicable	Yes	AMSTAR-2	No		Narratively	Summary of findings	Narratively	Summary of findings	4	GRADE	Not mentioned	Not applicable	Not mentioned	Not applicable	No	Not applicable	Not applicable	Not applicable
108	Berthelsen 2024	Transitional care model for older adults with multiple chronic conditions: An evaluation of benefits utilising an umbrella review	Consensus	umbrella review	Yes	How are the content and timeframe of the interventions comprising elements from the Transitional Care Model described? • What patient outcomes are improved using elements of the Transitional Care Model?	PICo	JBI methodological guidance	PRISMA	5	Quantitative reviews	Randomized controlled trials; Quasi-experimental studies; Case series/case reports	Not mentioned	Not applicable	Yes	AMSTAR-2	No		Narratively	Tabular display;	Not applicable	Not applicable	6	Certainty not assessed	Not mentioned	Not applicable	Not mentioned	Not applicable	No	Not applicable	Not applicable	Not applicable
107	Shafiee 2023	Rehabilitation Interventions for Complex Regional Pain Syndrome: An Overview of Systematic Reviews	Consensus	overview	Yes	to summarize and critically appraise the body of evidence on conservative management of the complex regional pain syndromand to provide an overall picture of the current state of the literature	PICO	Not mentioned	PRISMA	9	Quantitative reviews	Randomized controlled trials	Corrected covered area calculation	No	Yes	AMSTAR-2	No		Narratively	Tabular display	Not applicable	Not applicable	2	Certainty not assessed	Not mentioned	Not applicable	Not mentioned	Not applicable	Yes	Not accessible	Not applicable	Not applicable
106	Peitsidis 2023	A Systematic Review of Systematic Reviews on the Use of Aromatase Inhibitors for the Treatment of Endometriosis: The Evidence to Date	Consensus	systematic review of systematic reviews	No	evaluating the use of aromatase inhibitors in the clinical management of endometriosis-related symptoms. In addition, we performed a systematic review of the narrative reviews in the international literature	Not specified	Not mentioned	PRISMA	24	Quantitative reviews; Other: Narrative reviews	Randomized controlled trials; Quasi-experimental studies; Cohort studies; Case series/case reports	Not mentioned	Not applicable	Yes	AMSTAR-2; Other: SANRA (Scale for the Assessment of Narrative Review Articles) criteria for narrative reviews	No		Narratively ; Basic descriptive statistics	Tabular display	Not applicable	Not applicable	2	Certainty not assessed	Yes	Excel and SPPS	Not mentioned	Not applicable	No	Not applicable	Not applicable	Not applicable
105	Shi 2023	An umbrella review of the evidence to guide decision-making in acupuncture therapies for chemotherapy-induced peripheral neuropathy	Consensus	umbrella review	Yes	to critically assess and scientifically document the quality of SRs/ MAs on acupuncture for chemotherapy-induced peripheral neuropathy	Not specified	Not mentioned	PRIOR	9	Quantitative reviews; Other: meta-analyses	Randomized controlled trials	Corrected covered area calculation	No	Yes	AMSTAR-2	No		Narratively ; Meta-analysis	Tabular display; Forest plot	Not applicable	Not applicable	14	GRADE	Yes	R 4.3.1, Review Manager (RevMan)5.4, STATA 14, and Cytoscape 3.8.1	Not mentioned	Not applicable	Yes	sensitivity analyses	Other: figure	Not applicable
104	Mazumder 2024	Maternal health outcomes associated with ambient air pollution: An umbrella review of systematic reviews and meta-analyses	Consensus	Umbrella review	Yes	to provide a comprehensive evaluation and synthesis of existing epidemiological evidence between exposure to air pollution (any type of air pollutants) and maternal health outcomes (any physical or mental health outcomes of mothers during pregnancy and postpartum period)	PECOS	JBI methodological guidance	PRISMA	20	Quantitative reviews	Cohort studies; Case control studies ; Cross sectional studies	Corrected covered area calculation	No	Yes	JBI critical appraisal tool for systematic reviews and research syntheses	No		Narratively ; Basic descriptive statistics	Tabular display; Forest plot	Not applicable	Not applicable	4	Certainty not assessed	Not mentioned	Not applicable	Not mentioned	Not applicable	Yes	list of covariates reported; forest plots (14)	Tabular display; Forest plot	Not applicable
103	Wang 2023	Association between ultra-processed foods consumption and the risk of hypertension: an umbrella review of systematic reviews	Consensus	Umbrella review	Yes	the association between ultra-processed foods and the risk of hypertension in various populations	Not specified	Cochrane methodological guidance	PRIOR; PRISMA	7	Quantitative reviews	Cohort studies; Cross sectional studies	Not mentioned	Not applicable	Yes	AMSTAR-2; Other: Newcastle-Ottawa Scale	No		Narratively ; Meta-analysis	Summary of findings; Forest plot	Not applicable	Not applicable	3	GRADE	Yes	Stata	Not mentioned	Not applicable	No	Not applicable	Not applicable	Not applicable
101	Viderman 2023	The prevalence of pain in chronic diseases: an umbrella review of systematic reviews	Consensus	Umbrella Review of Systematic Reviews	Yes	This umbrella review aims to estimate the prevalence of pain among patients with different chronic diseases/conditions.	PICO	Not mentioned	PRISMA	25	Quantitative reviews	Prevalence studies	Not mentioned	Not Applicable	Yes	AMSTAR-2	No		Narratively ; Basic descriptive statistics; Meta-analysis	Summary of findings; Tabular display; Forest plot	Not applicable	Not applicable	10	Certainty not assessed	Not mentioned	Not applicable	Not mentioned	Not applicable	No	Not applicable	Not applicable	Not applicable
100	Sananès 2023	Antenatal, Intrapartum and Postpartum Interventions for Preventing Postpartum Urinary and Faecal Incontinence: An Umbrella Overview of Cochrane Systematic Reviews	Consensus	Umbrella Overview	No	to provide an overview of the evidence found in Cochrane reviews concerning the impact of interventions during pregnancy, labour and the postpartum period on the prevention of urinary and faecal incontinence	PICO	Not mentioned	Not mentioned	9	Quantitative reviews	Randomized controlled trials; Quasi-experimental studies	Not mentioned	Not applicable	Yes	AMSTAR-2; ROBIS	No		Narratively ; Basic descriptive statistics	Tabular display	Not applicable	Not applicable	1	GRADE	Not mentioned	Not applicable	Not mentioned	Not applicable	No	Not applicable	Not applicable	Not applicable
99	Kaldal 2023	Umbrella review: Newly graduated nurses' experiences of providing direct care in hospital settings	Consensus	Umbrella review	Yes	To summarize existing research syntheses reporting newly graduated registered nurses' experiences of providing direct care in hospital settings.	PICo	JBI methodological guidance	PRISMA	9	Qualitative reviews	Qualitative studies	Corrected covered area calculation	No	Yes	JBI critical appraisal tool for systematic reviews and research syntheses	No		Not applicable	Not applicable	Narratively ; Qualitative synthesis	Tabular display	4	CerQual	Not mentioned	Not applicable	Not mentioned	Not applicable	No	Not applicable	Not applicable	Not applicable
96	Carsley 2024	Child abuse and neglect during the COVID-19 pandemic: an umbrella review	Consensus	Umbrella review	No	1. The primary objective of this work; therefore, was to examine the impact of the COVID-19 pandemic, specifically the public health measures set in place to reduce infection rates, on the five ACEs defining child abuse (physical, emotional, sexual) and neglect (physical and emotional) among children under the age of 18 years. 2. The secondary objective was to review author recommendations on how…	PEO	Cochrane	PRISMA	11	Quantitative reviews	Cross sectional studies; Case series/case reports	Not mentioned	Not Applicable	Yes	Other: Health Evidence checklist for systematic reviews (Health Evidence, 2018).	No		Narratively	Narrative text only	Not applicable	Not applicable	3	Certainty not assessed	Not mentioned	Not applicable	Not mentioned	Not applicable	Yes	MeSH Headings and key word search terms, by population, exposure, and outcome	Tabular	Not applicable
95	Ell 2023	Complementary and alternative treatments for insomnia disorder: a systematic umbrella review	Consensus	Umbrella review	No	to provide a systematic umbrella review that focuses exclusively on alternative treatment options for insomnia disorder by comparing the efficacy of melatonin, light exposure therapy, exercise, and complementary and alternative medicine for insomnia disorder with respect to placebo (e.g., sham acupuncture, sleep hygiene) or waiting-list control conditions in adults	Not specified	Cochrane methodological guidance	Not mentioned	15	Quantitative reviews; Other: network meta-analyses and meta-analyses	Randomized controlled trials	Corrected covered area calculation	No	Yes	AMSTAR-2	No		Narratively	Tabular display	Not applicable	Not applicable	3	Certainty not assessed	Not mentioned	Not applicable	Not mentioned	Not applicable	No	Not applicable	Not applicable	Not applicable
94	Seretis 2023	The Association of Vitamin D with Non-Melanoma Skin Cancer Risk: An Umbrella Review of Systematic Reviews and Meta-Analyses	Consensus	Umbrella review	Yes	The aim of this overview was to summarize the available evidence from the existing pool of systematic reviews and meta-analyses, focusing on VitD serum status, dietary intake, and VitD receptor (VDR) polymor-phisms in correlation to NMSC incidence.	PICO	Cochrane methodological guidance	PRISMA	10	Quantitative reviews	Randomized controlled trials	Tabular form; Narrative description	Yes	Yes	AMSTAR-2	No		Narratively ; Basic descriptive statistics	Tabular display	Not applicable	Not applicable	4	Certainty not assessed	Not mentioned	Not applicable	Not mentioned	Not applicable	Yes	Supporting information	Summary of findings; Tabular display	Not applicable
93	Rodolico 2024	Efficacy and safety of ketamine and esketamine for unipolar and bipolar depression: an overview of systematic reviews with meta-analysis	Consensus	overview	Yes	The aim of this study is to consolidate the rapidly growing body of literature on the efficacy and safety of ketamine and esketamine on unipolar and bipolar depression using standard criter	PICO	Cochrane methodological guidance	Not mentioned	26	Quantitative reviews	Randomized controlled trials	Tabular form; Narrative description	No	Yes	AMSTAR	No		Narratively ; Meta-analysis	Tabular display	Not applicable	Not applicable	0	GRADE	Not mentioned	Not applicable	Not mentioned	Not applicable	Yes	1.1 Supplementary Figure 1. PRISMA flowchart 1.2 Supplementary Table 1. Included systematic reviews 1.3 Supplementary Table 2. Excluded systematic reviews 1.4 Supplementary Table 3. Table of the included randomized controlled trials 1.5 Supplementary Table 4. Table of the wrongly included studies 1.6 Supplementary Table 5. Extended outcomes table 1.7 Supplementary Table 6. Risk of bias of the ori…	Tabular display	Not applicable
92	Padilla-Cáceres 2023	Association between the risk of preterm birth and low birth weight with periodontal disease in pregnant women: an umbrella review	Consensus	Umbrella review	Yes	to determine the association between the risk of preterm birth and low birth weight in newborns and periodontal disease in pregnant women.	PICO	Cochrane methodological guidance	PRISMA	15	Quantitative reviews	Cohort studies; case-control; cross sectional studies; quasi-experimental studies	Tabular form; Narrative description	No	Yes	AMSTAR-2	No		Narratively ; Meta-analysis	Forect plots; tabular display; Other funnel plot	Not applicable	Not applicable	7	GRADE	Yes	GRADEpro, REvMan 5.3	Yes	Revman	No	Not applicable	Not applicable	Not applicable
91	Pathomwichaiwat 2023	Effects of turmeric (Curcuma longa) supplementation on glucose metabolism in diabetes mellitus and metabolic syndrome: An umbrella review and updated meta-analysis	Consensus	umbrella review	Yes	aims to comprehensively review the existing evidence and conduct analysis of updated randomized controlled trials (RCTs) of turmeric (Curcuma longa, CL) and its related bioactive compounds on glycemic and metabolic parameters in patients with type 2 diabetes (T2DM), prediabetes, and metabolic syndrome (MetS) together with a sub-group analysis of different CL preparation forms.	PICO	Not mentioned	PRISMA	14	Quantitative reviews	Randomized controlled trials	Corrected covered area calculation; Other Graphical Representation of Overlap for OVErviews (GROOVE	No	Yes	AMSTAR-2	No		Narratively ; Meta-analysis	Forest plots; tabular display	Not applicable	Not applicable	9	GRADE	Yes	GRADEpro1; STATA	Yes	STATA	No	Not applicable	Not applicable	Not applicable
90	Talebi 2023	The effects of pro-, pre-, and synbiotics supplementation on polycystic ovary syndrome: an umbrella review of meta-analyses of randomized controlled trials	Consensus	umbrella review	Yes	this umbrella review aims to examine systematic reviews to determine the effectiveness of pro-, pre-, and synbiotics on hormonal parameters, glycemic control markers, blood lipids, anthropometric indices, and inflammatory and oxidative stress biomarkers in women with PCOS and update the evidence.	PICO	Cochrane methodological guidance	Not mentioned	9	Quantitative reviews	Randomized controlled trials	Tabular form; Narrative description	No	Yes	AMSTAR-2	No		Narratively ; Basic descriptive statistics	Tabular display	Not applicable	Not applicable	5	GRADE	Yes	STATA version 14 software	Not mentioned	Not applicable	No	Not applicable	Not applicable	Not applicable
89	AlQahtani 2023	Effectiveness of tranexamic acid in orthognathic surgery: a systematic review of systematic reviews	Consensus	A systematic review of systematic reviews	Yes	aimed to review the current evidence on the efficacy of TXA in patients undergoing orthognathic surgery.	PICO	Not mentioned	PRIOR; PRISMA	7	Quantitative reviews	Randomized controlled trials; Cohort studies	Not mentioned	Not applicable	Yes	AMSTAR	No		Meta-analysis; narratively	Tabular display;	Not applicable	Not applicable	5	GRADE	Yes	RevMan	Not mentioned	Not applicable	No	Not applicable	Tabular display; Narrative text only	Not applicable
	Brusola 2023	Effectiveness of physical therapy interventions on post-stroke spasticity: An umbrella review.	Jennifer	Umbrella review	No	To conduct a comprehensive umbrella review of systematic reviews evaluating current physical therapy interventions on spasticity outcomes in adults post-stroke.	PICO	Not mentioned	Not mentioned	8	Quantitative reviews	Randomised controlled trials; Quasi-experimental studies	Not mentioned	Not applicable	Yes	AMSTAR-2	No		Narratively; Basic descriptive statistics	Tabular; summary of findings	Not applicable	Not applicable	5	GRADE	Not mentioned	Not applicable	Not mentioned	Not applicable	No	Not applicable	Not applicable	Not applicable
87	Liguori 2023	Overview of Cochrane systematic reviews for rehabilitation interventions in individuals with cerebral palsy: A mapping synthesis	Consensus	Overview	Yes	the effectiveness of rehabilitation interventions for individuals with cerebral palsy	PICO	Cochrane methodological guidance; Other: The overview was conducted according to the methods framed by the WHO Rehabilitation Programme and Cochrane Rehabilitation and was approved by the WHO Guidelines Review Committee.	PRISMA	8	Quantitative reviews	Randomized controlled trials	Not mentioned	Not applicable	Yes	AMSTAR-2	No		Narratively	Tabular display; Other: evidence map	Not applicable	Not applicable	2	GRADE	Yes	Excel, GRADEPro	Yes	Excel, GRADEPro	No	Not applicable	Not applicable	Not applicable
86	Ma 2024	Associations between the use of red yeast rice preparations and adverse health outcomes: An umbrella review of meta-analyses of randomized controlled trials	Consensus	umbrella review	Yes	to evaluate the existing evidence and offer a comprehensive under- standing of the associations between the use of Red Yeast Rice preparations and various adverse health outcomes	PICO	Not mentioned	PRISMA	15	Quantitative reviews	Randomized controlled trials	Not mentioned	Not applicable	Yes	AMSTAR-2	No		Narratively	Tabular display	Not applicable	Not applicable	5	Certainty not assessed	Not mentioned	Not applicable	Not mentioned	Not applicable	No	Not applicable	Tabular display	Not applicable
85	Li 2024	Effectiveness and safety of awake prone positioning in COVID-19-related acute hypoxaemic respiratory failure: an overview of systematic reviews	Consensus	Overview	Yes	to evaluate and summarize systematic reviews of the effects and safety of awake prone positioning for COVID-19-related acute hypoxaemic respiratory failure	PICO	Cochrane methodological guidance	PRIOR	11	Quantitative reviews; Other: meta-analyses	Randomized controlled trials; Cohort studies	Corrected covered area calculation	No	Yes	AMSTAR-2	No		Narratively	Summary of findings; Tabular display	Not applicable	Not applicable	1	GRADE	Not mentioned	Not applicable	Not mentioned	Not applicable	No	Not applicable	Not applicable	Not applicable
84	Najafi 2023	The Relationship between metformin consumption and cancer risk: an updated umbrella review of systematic reviews and meta-analyses	Consensus	Umbrella review	Yes	examined the relationship between metformin consumption to treat diabetes and the risk of developing cancer	Not specified	Not mentioned	PRISMA	36	Quantitative reviews; Other: MEta-analyses	Randomized controlled trials; Cohort studies; Case control studies	Narrative description	No	Yes	AMSTAR	No		Narratively ; Meta-analysis	Tabular display; Forest plot	Not applicable	Not applicable	2	Certainty not assessed	Yes	STATA 14.2	Yes	STATA 14.2	No	Not applicable	Not applicable	Not applicable
83	Singh 2023	Autoimmune diseases and adverse pregnancy outcomes: an umbrella review	Consensus	umbrella review	Yes	Aims to consolidate evidence from systematic reviews of the association of common autoimmune conditions with pregnancy outcomes in order to identify the strength and precision of these asso- ciations.	PEO	JBI methodological guidance	PRIOR	32	Quantitative reviews	Cohort studies; Case control studies	Corrected covered area calculation	Yes	Yes	AMSTAR-2	No		Narratively ; Meta-analysis	Tabular display; Forest plot	Not applicable	Not applicable	7	Certainty not assessed	Yes	R and STATA	Not mentioned	Not applicable	Yes	file 1: Text S1. Details of the overlappling reviews, qual‑ ity assessment and heterogeneity. Table S1. PRIOR checklist (Preferred Reporting Items for Overviews of Reviews. Table S2. Deviations from pro‑tocol. Table S3. Search Strategy OVID MEDLINE. Table S4. List of excluded studies. Table S5. Data extraction form. Table S6. Quality Assessment of included studies using AMSTAR 2 Tool. Table S7.1-…	Tabular display	Not applicable
82	Plutecki 2023	Treatment options for oropharyngeal carcinoma—An umbrella review	Consensus	Umbrella review	No	The main objective of the present umbrella review was to summarize and analyze all of the evidence-based data provided by numerous meta-analyses and systematic reviews regarding the treatment of OPSCC. Our study delivers the most up-to-date and evidence-based results regarding the different therapeutic modalities of this malignancy in one concise review, making it the ultimate tool for physicians…	PICO	Cochrane methodological guidance	PRISMA	28	Quantitative reviews	Case control studies	Tabular form; Narrative description	Yes	Yes	AMSTAR-2	No		Narratively ; Basic descriptive statistics	Tabular; Forest Plot	Not applicable	Not applicable	3	GRADE	Yes	STATISTICA version 13.1 software (StatSoft Inc., Tulsa, OK, USA), MetaXL version 5.3 software (EpiGear International Pty Ltd, Wilston, Queensland, Australia) and Comprehensive Meta-analysis version 4.0 software (Biostat Inc., Englewood, NJ, USA).	Not mentioned	Not applicable	No	Not applicable	Not applicable	Not applicable
	Ayano 2023	The global prevalence of attention deficit hyperactivity disorder in children and adolescents: An umbrella review of meta-analyses.	Jennifer	Umbrella review	Yes	(1) the global prevalence esti-mates of ADHD in children and adolescents; (2) the prevalence estimatesspecifically in boys and girls; and (3) the prevalence estimates for the three subtypes of ADHD.	Not specified	Not mentioned	PRISMA	13	Quantitative reviews	Prevalence studies; Other: not specified however, any study that included a prevalence - quant only.	Not mentioned	Not applicable	Yes	AMSTAR	No		Narrative; meta-analysis	Tabular display; Forest plot	Not applicable	Not applicable	4	Certainty not assessed	Yes	Stata	Not mentioned	Not mentioned explicitly for presentation but Stata output has been used	Yes	Search strategy and critical appraisal	Tables	Not applicable
80	AnandPrakash 2024	Umbrella review of musculoskeletal injury burden in dancers: implication for practice and research	Consensus	umbrella review	No	The primary goal of the present study was locating, summarizing, and synthesizing infor- mation from published reviews dealing with the epidemiology of MSK discomfort and injury in dancers around the world. A secondary goal was to make suggestions for upcoming practice and research.	PICo	Not mentioned	PRISMA	12	Quantitative reviews	Cohort studies; Cross sectional studies	Corrected covered area calculation	No	Yes	ROBIS; JBI critical appraisal tool for systematic reviews and research syntheses	No		Narratively ; Basic descriptive statistics	Tabular display;	Not applicable	Not applicable	5	Certainty not assessed	Not mentioned	Not applicable	Not mentioned	Not applicable	Yes	List of excluded studies	Tabular	Not applicable
79	Xu 2023	Pilates and multiple health outcomes: An umbrella review	Consensus	umbrella review	No	an umbrella review was conducted to investi-gate the effect of Pilates on multiple health outcomes by systematically collecting and evaluating existing evidence from SRs with meta-analyses (MAs	PICO	Cochrane methodological guidance; JBI methodological guidance	PRISMA	27	Quantitative reviews	Randomized controlled trials; Quasi-experimental studies	Corrected covered area calculation	No	Yes	AMSTAR-2	No		narratively; Meta-analysis	Forest plot	Not applicable	Not applicable	4	GRADE	Not mentioned	Not applicable	Not mentioned	Not applicable	Yes	Unable to access supplementary data	Unable to access supplementary data	Not applicable
78	Reis 2023	Effectiveness of Nonpharmacological Interventions in the Field of Ventilation: An Umbrella Review	Consensus	Umbrella review	Yes	What data allow the evaluation of patients with ventilatory compromisation and support nonpharmacological interventions? What is the efficacy of the nonpharmacological interventions in the ventilatory domain, namely, “training of the respiratory muscle”, “execution of techniques of breathing control”, “execution of positioning techniques”, and “execution of thoracic expansion techniques”?	PICO	JBI methodological guidance	Other: PRISMA-ScR	44	Quantitative reviews	Randomized controlled trials; Quasi-experimental studies	Other: The overlapping of primary studies included in the systematic reviews was duly verified to avoid duplicates	Not applicable	Yes	JBI critical appraisal tool for systematic reviews and research syntheses	Yes	To evaluate the methodological quality, the following scale was used: a total of 0–3 was considered a very low-quality score; 4–6 was considered a low-quality score; 7–9 was considered a moderate-quality score; and 10–11 was considered a high-quality score. Studies with a minimum score of 4 were included in the umbrella review however none were excluded as all were rated 8 or above	Narratively	JBI ”stop-light” figure; Summary of findings; Tabular display; Other: Figure mapping interventions and their relationship with data/outcomes	Not applicable	Not applicable	5	GRADE	Not mentioned	Not applicable	Not mentioned	Not applicable	No	Not applicable	Not applicable	Not applicable
77	SeyedAlinaghi 2024	The effect of macronutrient and micronutrient supplements on COVID-19: an umbrella review	Consensus	umbrella review	No	The main purpose of this study is to investigate the effect of macronutrient and micronutrient supplements on COVID-19.	PICO	Not mentioned	Not mentioned	28	Quantitative reviews	Randomized controlled trials; Quasi-experimental studies; Cohort studies; Case control studies ; Cross sectional studies; Case series/case reports	Not mentioned	Not Applicable	Yes	ROBIS	No		Narratively	Tabular display; Other: Figure	Not applicable	Not applicable	3	Certainty not assessed	Not mentioned	Not applicable	Not mentioned	Not applicable	No	Not applicable	Not applicable	Not applicable
76	D’Ambrosio 2023	Do systemic diseases and medications influence dental implant osseointegration and dental implant health? An umbrella review	Consensus	Umbrella review	Yes	to evaluate what are the most common medications and systemic diseases that can affect bone–implant integration, the success rate and survival rate of dental implants, peri-implant tissue health, and implant loss.	PEO	Not mentioned	PRISMA	8	Quantitative reviews	Randomized controlled trials; Cohort studies; Case control studies; Crossectional studies; quasi;experimental studies	Not mentioned	Not Applicable	Yes	AMSTAR-2	No		Narratively	Tabular display	Not applicable	Not applicable	5	Certainty not assessed	Not mentioned	Not applicable	Not mentioned	Not applicable	No	Not applicable	Not applicable	Not applicable
75	Petrelli 2023	Human papillomavirus infection and non-oropharyngeal head and neck cancers: an umbrella review of meta-analysis	Consensus	umbrella review	No	To assess the strength and quality of evidence and graded the evidence derived from published meta-analyses on this subject.	Not specified	Not mentioned	Not mentioned	15	Quantitative reviews	Randomized controlled trials; Cohort studies; Case series/case reports	Not mentioned	Not Applicable	Yes	AMSTAR	No		Narratively ; Meta-analysis	Tabular display; Forest plot	Not applicable	Not applicable	5	Certainty not assessed	Not mentioned	Not applicable	Not mentioned	Not applicable	Yes	Meta-analysis results	Forest plot	Not applicable
74	Singh 2023	Genetics, epigenetics, and neurobiology of childhood-onset depression: an umbrella review	Consensus	umbrella review	Yes	1. aimed to integrate previous systematic review and meta-analytic findings on the earliest neurobiological mechanisms of depression, including dysfunction in the brain, in the HPA axis and immune/inflammatory systems, in genetics, epigenetics, and other environmental diatheses that are compared in individuals with and without early-onset depression. 2. If the extracted data permit further analys…	PICO	Cochrane methodological guidance; Other: Adhered to published guidelines and pathways for conducting an umbrella review 42 Belbasis L, Bellou V, Ioannidis JPA Conducting umbrella reviews Bmjmed 0221 43 Cant R, Ryan C, Kelly MA A nine‐step pathway to conduct an umbrella review of literature. Nurse Author Editor 20223231–4	Not mentioned	89	Quantitative reviews	Quasi-experimental studies; Cohort studies; Case control studies ; Cross sectional studies; Other: Multiple aggregated and non redundant studies	Not mentioned	Not Applicable	Yes	Other: QUADAS checklist	No		Narratively ; Meta-analysis	Tabular display; Forest plot	Not applicable	Not applicable	5	Certainty not assessed	Not mentioned	Not applicable	Not mentioned	Not applicable	Yes	Detailed quality ratings for each systematic review inclusive of meta-analyses are provided in Supplementary Table 3.	Tabular display	Not applicable
73	Huggard 2023	The social determinants of mental illness: A rapid review of systematic reviews	Consensus	rapid Review of Systematic Reviews	Yes	what are the social determinants of mental illness?	PEO	Not mentioned	PRISMA	37	Quantitative reviews; Qualitative reviews ; Mixed methods (quant+ qual) reviews	Randomized controlled trials; Quasi-experimental studies; Cohort studies; Case control studies ; Cross sectional studies; Case series/case reports; Qualitative studies; Mixed methods studies; Text and opinion	Not mentioned	Not Applicable	Yes	JBI critical appraisal tool for systematic reviews and research syntheses	No		Narratively	Tabular display	Narratively	Tabular display	2	Certainty not assessed	Not mentioned	Not applicable	Not mentioned	Not applicable	No	Not applicable	Not applicable	Not applicable
72	Xue 2024	Repetitive transcranial magnetic stimulation for Alzheimer’s disease: an overview of systematic reviews and meta-analysis	Consensus	Overview	No	To evaluate the effectiveness of repetitive transcranial magnetic stimulation (rTMS) as a treatment for AD by summarizing the evidence from systematic reviews (SRs) and meta-analyses (MAs)	PICO	Not mentioned	PRISMA	8	Quantitative reviews	Not mentioned	Not mentioned	Not applicable	Yes	AMSTAR-2; ROBIS	No		Narratively	Tabular display	Not applicable	Not applicable	6	GRADE	Not mentioned	Not applicable	Not mentioned	Not applicable	Yes	search terms	Tabular	Not applicable
71	Snoswell 2023	An overview of the effect of telehealth on mortality: A systematic review of meta-analyses	Consensus	A systematic review of meta-analyses	Yes	The aim of this review is to deter- mine if mortality rates change when telehealth is compared with usual care	PICO	Not mentioned	PRISMA	24	Quantitative reviews	Not mentioned	Not mentioned	Not applicable	Yes	Other: PRISMA	No		Narratively	Tabular display	Not applicable	Not applicable	4	Certainty not assessed	Not mentioned	Not applicable	Not mentioned	Not applicable	No	Not applicable	Not applicable	Not applicable
70	Li 2023	Nigella sativa and health outcomes: An overview of systematic reviews and meta-analyses	Consensus	Overview	No	to evaluate the reporting and methodological quality, and to grade the available evidence of associations between N. sativa and health outcomes	PICO	Not mentioned	PRISMA	20	Quantitative reviews	Randomized controlled trials	Not mentioned	Not applicable	Yes	AMSTAR-2	No		Narratively	Tabular display; Other: radar plot and bar chart for quality	Not applicable	Not applicable	3	GRADE	Yes	Excel	Yes	Excel	Yes	GRADE profile; reporting quality and methodological (as this was their aim)	Tabular display	Not applicable
69	Huggins 2023	Interventions for caregivers of older adults with dementia living in the community: A rapid review of reviews	Consensus	A rapid review of reviews	No	examines non-professional interventions that have been implemented to support family caregivers of older adults with dementia who are living in the community.	Not specified	JBI methodological guidance	Other: using BRC (brief review checklist)	19	Quantitative reviews	Not mentioned	Not mentioned	Not Applicable	No	Not applicable	Not applicable		Narratively ; Other: thematic analysis to group intervention and outcome	Tabular display	Not applicable	Not applicable	5	Certainty not assessed	Not mentioned	Not applicable	Not mentioned	Not applicable	Yes	The table of extracted data regarding interventions, outcome,s and the strengths and limitations of the studies	Tabular display	Not applicable
67	Panțiru 2024	The impact of gardening on well-being, mental health, and quality of life: an umbrella review and meta-analysis	Consensus	Umbrella review	No	To what extent do gardening and horticultural inter- ventions reduce the risk of poor well-being, mental health, and quality of life? 2. Do the benefits of gardening and horticultural inter- ventions depend on timing, intensity, or duration of activities?	PICOS	Not mentioned	PRISMA	40	Quantitative reviews	Randomized controlled trials	Not mentioned	Not Applicable	Yes	AMSTAR-2	No		Narratively ; Meta-analysis	Forest plot	Not applicable	Not applicable	3	Certainty not assessed	Yes	STATA V.17	NO	Not applicable	No	Not applicable	Not applicable	Not applicable
66	Lappas 2024	Effects of Antidepressants on Sleep in Post-traumatic Stress Disorder: An Overview of Reviews	Consensus	Overview	No	to evaluate the efficacy and safety of antidepressants in treating sleep disturbances in patients with PTSD.	PICO	Not mentioned	Not mentioned	They did not report SRs but reported 39 RCTs included	Quantitative reviews; Other: They focus on the RCTs, not the SR	Randomized controlled trials; Case series/case reports	Not mentioned	Not Applicable	No	Not applicable	Not applicable		Narratively ; Meta-analysis	Tabular display; Forest plot	Not applicable	Not applicable	32	Certainty not assessed	Not mentioned	Not applicable	Not mentioned	Not applicable	No	Not applicable	Not applicable	Not applicable
65	Zhao 2023	Non-pharmacological interventions to prevent and treat delirium in older people: An overview of systematic reviews	Consensus	overview, umbrella review	Yes	To summarize the contents and evaluate the effects of non-pharmacological interventions to prevent and treat delirium among older people.	PICOS	Other: Belbasis, L., Bellou, V., Ioannidis, J.P.A., 2022. Conducting umbrella reviews. BMJ Med. 1, e000071	PRIOR	24	Quantitative reviews; Other: meta-analyses	Not mentioned	Other: we did not identify the overlap of primary studies when presenting multicomponent intervention results due to the huge workload.	Not applicable	Yes	AMSTAR-2	No		Narratively	Tabular display	Not applicable	Not applicable	3	GRADE; Other: If GRADE not conducted, two reviewers assessed back-to-back based on the Cochrane Consumers and Communication Group's document ((Ryan and Hill, 2016)	Not mentioned	Not applicable	Not mentioned	Not applicable	Yes	list of intervention components; summary of results from multiple meta-analyses	Tabular display; Narrative text only	Not applicable
64	Gu 2024	Effectiveness of single‐lead ECG devices for detecting atrial fibrillation: An overview of systematic reviews	Consensus	overview	Yes	To synthesize the available evidence on the effective- ness of single-lead ECG devices in detecting AF.	PICOS	Cochrane methodological guidance	PRISMA	8	Quantitative reviews	Randomized controlled trials; Cohort studies; Case control studies ; Cross sectional studies;	Tabular form	No	Yes	ROBIS	No		Narratively	Narrative text only;	Not applicable	Not applicable	0	Certainty not assessed	Not mentioned	Not applicable	Not mentioned	Not applicable	No	Not applicable	Not applicable	Not applicable
63	Dörfler 2023	Umbrella review: Summary of findings for acupuncture as treatment for radiation‐induced xerostomia	Consensus	Umbrella review	No	Our aim was to critically assess the evidence presented in systematic reviews (SRs) and meta-analyses (MAs) about the effectiveness of acupuncture on radiotherapy induced xerostomia.	PICO	Not mentioned	Not mentioned	8	Quantitative reviews; Other: meta-analyses	Randomized controlled trials; Quasi-experimental studies; Cohort studies; Case control studies	Tabular form	No	Yes	AMSTAR-2	No		Narratively ; Basic descriptive statistics	Tabular display;	Not applicable	Not applicable	2	Certainty not assessed	Not mentioned	Not applicable	Not mentioned	Not applicable	No	Not applicable	Not applicable	Not applicable
62	Salem 2024	Branched-chain amino acids supplementation and post-exercise recovery: an overview of systematic reviews	Consensus	Overview	Yes	to systematically review, summarize, and appraise the findings of published systematic reviews with or without meta-analyses that investigate the effects of branched-chain amino acids (BCAA) on post-exercise recovery of muscle damage biomarkers, muscle soreness, and muscle performance. The secondary objective was to re-analyze and standardize the results of meta-analyses using the random-effects …	PICOS	Cochrane methodological guidance	Not mentioned	10	Quantitative reviews	Randomized controlled trials	Corrected covered area calculation	No	Yes	AMSTAR-2	No		Narratively; Meata-analysis	Forest plot	Not applicable	Not applicable	3	Certainty not assessed	Yes	Comprehensive Meta-Analyses software v3; R programming language (version 4.2.1) with the �Metafor� package (version 3.8.1)	Not mentioned	Not applicable	No	Not applicable	Not applicable	Not applicable
61	Zhang 2023	Red/processed meat consumption and non-cancer-related outcomes in humans: Umbrella review	Consensus	umbrella review	Yes	to systematically collect and evaluate data on red/processed meat consumption and non-cancer-related outcomes and provide comprehensive evidence	Not specified	Not mentioned	Not mentioned	40	Quantitative reviews	Cohort studies; case-control studies; cross sectional studies	Other: If two or more meta-analyses investigated the same health outcome, the one with the highest quality was included.	No	Yes	AMSTAR-2	No		Narratively; Basic descriptive statistics	Tabular display;forest plot	Not applicable	Not applicable	5	Other: Nutri-GRADE (Grading of Recommendations Assessment,Development and Evaluation, GRADE)	Not mentioned	Not applicable	Not mentioned	Not applicable	Yes	Associations of red and/or processed meat consumption and noncancer-related outcomes; Results of Nutr-GRADE	Tabular display	Not applicable
60	Lewis 2023	Interventions for reducing red blood cell transfusion in adults undergoing hip fracture surgery: an overview of systematic reviews	Consensus	overview	Yes	To summarise the evidence from Cochrane Reviews and other systematic reviews of randomised or quasi-randomised trials evaluating the effects of pharmacological and non-pharmacological interventions, administered perioperatively, on reducing blood loss, anaemia, and the need for ABT in adults undergoing hip fracture surgery	PICO	Cochrane methodological guidance	PRISMA	26	Quantitative reviews	Randomized controlled trials; Quasi-experimental studies	Tabular form; Narrative description	Yes	Yes	AMSTAR-2	No		Narratively ; Basic descriptive statistics	Summary of findings; Tabular display	Not applicable	Not applicable	0	GRADE	Yes	RevMan	Yes	Review Manager 2008	Yes	Summary of findings, Overlaps, Characteristic of included systematic reviews, AMSTAR 2 evaluation results.	Summary of findings; Tabular display;	Not applicable
59	Aljuwaiser 2023	Common mental health problems in medical students and junior doctors–an overview of systematic reviews	Consensus	overview	No	to summarise the prevalence of common mental health problems and interventions for junior doctors and medical students from existing published systematic reviews	Not specified	Cochrane methodological guidance	PRISMA	36	Quantitative reviews	Randomized controlled trials; Quasi-experimental studies; Cohort studies; Mixed methods studies	Narrative description	No	Yes	AMSTAR-2	No		Narratively ; Basic descriptive statistics	Tabular display	Not applicable	Not applicable	2	Certainty not assessed	Not mentioned	Not applicable	Not mentioned	Not applicable	No	Not applicable	Not applicable	Not applicable
58	Marques 2023	Clinical outcomes of dental implants in head and neck cancer patients: An overview	Consensus	Overview	Yes	What are the clinical outcomes of dental implants in head and neck cancer patients?	PICOS	Not mentioned	PRISMA	20	Quantitative reviews	Not mentioned	Not mentioned	Not applicable	Yes	AMSTAR-2	No		Narratively	Tabular display; Other: Bar charts	Not applicable	Not applicable	3	Certainty not assessed	Not mentioned	Not applicable	Not mentioned	Not applicable	No	Not applicable	Not applicable	Not applicable
57	Diegoli 2023	Transcatheter Valve Replacement in Patients with Aortic Valve Stenosis: An Overview of Systematic Reviews and Meta-Analysis with Different Populations	Consensus	Overview	No	mmarizes the published SR on the effectiveness and safety of TAVR compared to SAVR, facilitating decision-making when choosing between TAVR and SAVR or between TAVR devices.	PICO	Cochrane methodological guidance; Other: Brazilian Guidelines on Systematic Reviews	PRISMA	60	Quantitative reviews	Randomized controlled trials; Other: Observational studies	Not mentioned	Not applicable	Yes	AMSTAR-2; Other: ROB 2	No		Narratively ; Meta-analysis	Tabular display	Not applicable	Not applicable	4	GRADE	Yes	Revman	Not mentioned	Not applicable	Yes	Search strategies utilized in the databases Evaluation of the quality of systematic reviews using the AMSTAR-2 score. Evaluation of the quality of randomized clinical trials using the RoB-2 Outcomes in the comparison between specific populations and different transcatheter aortic valve models.	Tabular display	Not applicable
56	Chen 2023	The negative effect of concomitant medications on immunotherapy in non-small cell lung cancer: An umbrella review	Consensus	umbrella review	Yes	to focus on this topic with multifaceted evaluation and quantitative synthesis. To make clear the consistency, quality, and certainty of evidence, MAs on this topic were collected and assessed comprehensively, and evidence maps with new results were conducted based on different concomitant medications, which may provide a comprehensive and intuitive reference value for clinical application of med…	PICO	Other: guideline of PRIO-harms	PRISMA	15	Quantitative reviews	Randomized controlled trials; Cohort studies; Case control studies	Not mentioned	Not applicable	Yes	AMSTAR-2; ROBIS	No		Narratively ; Meta-analysis	Tabular display	Not applicable	Not applicable	7	Certainty not assessed	Not mentioned	Not applicable	Not mentioned	Not applicable	Yes	Quality assessment results from AMSTAR2 and ROBIS; Search stragegy; Forest plot; Table of excluded studies	Tabular display; Narrative text only; Forest plot	Not applicable
55	Eyeberu 2024	Neonatal sepsis and its predictors in Ethiopia: umbrella reviews of a systematic review and meta-analysis, 2023	Consensus	umbrella review	Yes	to consolidate many findings of systematic review and meta-analysis studies on neonatal sepsis into a single comprehensive publication where the findings of these reviews could be compared and contrasted	Not specified	Not mentioned	PRISMA	5	Quantitative reviews; Other: meta-analyses	Cohort studies; Case control studies ; Cross sectional studies	Narrative description	No	Yes	AMSTAR-2	No		Narratively ; Meta-analysis	Tabular display; Forest plot	Not applicable	Not applicable	3	Certainty not assessed	Yes	STATA 18, Microsoft Excel 2016.	Yes	STATA 18	No	Not applicable	Not applicable	Not applicable
54	Romantsik 2023	Pharmacological pain and sedation interventions for the prevention of intraventricular hemorrhage in preterm infants on assisted ventilation‐an overview of systematic reviews	Consensus	overview	yes	To summarize the evidence from systematic reviews regarding the effects and safety of pharmacological interventions related to pain and sedation management in order to prevent GMH-IVH in ventilated preterm infants	PICO	Cochrane methodological guidance	Not mentioned	7	Quantitative reviews	Randomized controlled trials	Not mentioned	Not applicable	Yes	AMSTAR-2	No		Narratively	Tabular display;	Not applicable	Not applicable	12	GRADE	Not mentioned	Not applicable	Not mentioned	Not applicable	No	Not applicable
53	Ambagtsheer 2023	Does CGA improve health outcomes in the community? An umbrella review	Consensus	Umbrella review	Yes	To perform an umbrella review of systematic reviews with meta-analyses (MAs) examining the effectiveness of comprehensive geriatric assessment (CGA) delivered within community settings to general populations of community-dwelling older people against various health outcomes.	PICO	Not mentioned	PRISMA	11	Quantitative reviews	Randomized controlled trials	Tabular form; Narrative description	Other: Yes. Table 3 presents the list of individual studies included in each systematic review, stratified by outcomes.	Yes	AMSTAR-2	No		Narratively ; Meta-analysis	Summary of findings; Tabular display; Forest plot	Not applicable	Not applicable	6	Certainty not assessed	Not mentioned	Not applicable	Not mentioned	Not applicable	Yes	summary chart of findings	Summary of findings; Forest plot	Not applicable
52	Keller 2024	Cumulative update of a systematic overview evaluating interventions addressing Polypharmacy	Consensus	overview	No	To systematically evaluate and summarize evidence across multiple systematic reviews (SRs) examining interventions addressing polypharmacy	Not specified	Not mentioned	PRISMA	14	Quantitative reviews	Randomized controlled trials; Quasi-experimental studies; Cohort studies; Cross sectional studies; Other: some mention 'observational studies' but don't specify specific designs exploratory	Tabular form; Narrative description	No	Yes	AMSTAR-2	No		Narratively	Tabular display	Not applicable	Not applicable	4	GRADE	Not mentioned	Not applicable	Not mentioned	Not applicable	Yes	citation matrix for overlap	Tabular display	Not applicable
51	Heredia-Rizo 2023	Effectiveness of mind–body exercises in chronic respiratory diseases: an overview of systematic reviews with meta-analyses	Consensus	overview	Yes	To gather evidence on the effectiveness and safety of qigong, tai chi, and yoga to modulate symptoms associated with chronic respiratory diseases	PICOS	Not mentioned	PRISMA; Other: PRIO-harms	27	Quantitative reviews	Randomized controlled trials	Corrected covered area calculation ; Tabular form	Other: Yes (presented in supplementary)	Yes	AMSTAR-2	No		Narratively	Tabular display; Other: heat map	Not applicable	Not applicable	6	Certainty not assessed	Yes	Network and density visualisation maps (VOS Viewer software, v. 1.6.18, Leiden University, The Netherlands)	Yes	Network and density visualisation maps (VOS Viewer software, v. 1.6.18, Leiden University, The Netherlands)	Yes	search strategy, excluded reviews with reasons, presence of spin in abstracts of included SRs, table of CCA	Tabular display; Narrative text only	Not applicable
50	Liu 2023	Health outcomes associated with phytosterols: An umbrella review of systematic reviews and meta-analyses of randomized controlled trials	Consensus	Umbrella review	Yes	We conducted an umbrella review, which incorporated verification spanning a number of meta-analyses and systematic reviews to clarify the link that existed between PS consuming and health outcomes.	PICO	Cochrane methodological guidance	PRISMA	23	Quantitative reviews	Randomized controlled trials	Not mentioned	Not applicable	Yes	AMSTAR-2	no		Narratively ; Basic descriptive statistics	Summary of findings; Tabular display	Not applicable	Not applicable	5	GRADE	Not mentioned	Not applicable	Not mentioned	Not applicable	Yes	Additional narrative text	Summary of findings; Narrative text only	Not applicable
49	Rotini 2023	Arthroscopic surgery or exercise therapy for degenerative meniscal lesions: a systematic review of systematic reviews	Consensus	a systematic review of systematic reviews	No	The primary aim of this study was to assess the short- and long-term functional outcomes and pain scores between arthroscopic surgery and exercise therapy for the treatment of degenerative meniscal lesions in middle-aged patients. The secondary aim was to evaluate the methodological quality and summarize the results of the most recent sys- tematic reviews on surgical or conservative treatments fo…	PICO	Not mentioned	PRISMA	13	Quantitative reviews	Randomized controlled trials; Other: prospective studies	Not mentioned	Not applicable	Yes	AMSTAR-2	No		Narratively	JBI ”stop-light” figure	Not applicable	Not applicable	5	Certainty not assessed	Not mentioned	Not applicable	Not mentioned	Not applicable	No	Not applicable	Not applicable	Not applicable
48	Cruciani 2023	An overview of systematic reviews of polymerase chain reaction (PCR) for the diagnosis of invasive aspergillosis in immunocompromised people: a report of the fungal PCR initiative (FPCRI)—an Isham Working Group	Consensus	Overview; umbrella review	Yes	to reappraise the validity of systematic reviews and meta-analyses related to the performance of Aspergillus PCR tests for the diagnosis of invasive aspergillosis inimmunocompromised patients	Not specified	Cochrane methodological guidance	Other: PRISMA-DTA	8	Quantitative reviews; Other: meta-analyses	Cohort studies; Case control studies	Narrative description	No	Yes	AMSTAR-2	No		Narratively	Summary of findings; Tabular display	Not applicable	Not applicable	2	GRADE	Not mentioned	Not applicable	Not mentioned	Not applicable	No	Not applicable	Not applicable	Not applicable
46	Teshale 2023	The role of social determinants of health in cardiovascular diseases: an umbrella review	Consensus	umbrella Review	Yes	To provide the first comprehensive overview of the current evidence in the role of social determinants of health in Cardiovascular Diseases by undertaking an umbrella review.	PEO	Not mentioned	PRIOR	70	Quantitative reviews	Randomized controlled trials; Quasi-experimental studies; Cohort studies; Case control studies ; Cross sectional studies; Case series/case reports	Other: The overlap was considered not applicable as limitation of the study.	Not applicable	Yes	AMSTAR-2	No		Narratively	Summary of findings; Tabular display; Forest plot	Not applicable	Not applicable	5	Certainty not assessed	Not mentioned	Not applicable	Not mentioned	Not applicable	Yes	Supplemental Results: Full narration of findings, PRIOR Checklist, The search strategy used for the Medline database, Records excluded at full-text screening stage and reasons for exclusion, General characteristics of the included systematic reviews and meta-analyses, Summary of the included variables under social determinants of health: Evidence from the included reviews, Quality assessment resu…	Summary of findings; Tabular display; Narrative text only; Forest plot; Other: Heatmap of findings from systematic reviews without meta-analysis assessing the association between social determinants of health and cardiovascular disease outcomes	Not applicable
45	AmiriKhosroshahi 2023	Nutritional interventions for the prevention and treatment of cancer therapy-induced oral mucositis: an umbrella review of systematic reviews and meta-analysis	Consensus	umbrella review	Yes	to examine the effect of nutritional interventions on varying severity of cancer therapy–induced OM and rank the certainty of obtained evidence	PICOS	Cochrane methodological guidance	PRISMA	26	Quantitative reviews	Randomized controlled trials	Not mentioned	Not applicable	Yes	AMSTAR; Other: RoB	No		Narratively; Meta-analysis	Tabular display; Forest plot	Not applicable	Not applicable	2	GRADE	Yes	Stata, version 14.0	Not mentioned	Not applicable	Yes	PRISMA, GRADE data, subgroup analysis, forest plot	Tabular display; Forest plot	Not applicable
44	Lin 2024	The effectiveness and safety of lifestyle medicine and integrative therapies in inflammatory arthritis: an umbrella review using a hierarchical evidence gathering approach	Consensus	umbrella review	Yes	to provide a comprehensive evaluation of the evidence on lifestyle medicine and integrative therapies for inflammatory arthritis.	PICOS	Not mentioned	PRIOR	52	Quantitative reviews	Randomized controlled trials	Not mentioned	Not Applicable	Yes	AMSTAR-2	No		Narratively	Narrative text only	Not applicable	Not applicable	3	GRADE	Not mentioned	Not applicable	Not mentioned	Not applicable	No	Not applicable	Not applicable	Not applicable
43	Li 2023	Adjunctive effect of compound Kushen injection for cancer: an overview of systematic reviews	Consensus	overview	Yes	the existing systematic reviews/meta-analyses (SRs/MAs) were re-evaluated to provide a reference for the clinical application of Compind Kushen injection	PICO	Not mentioned	PRISMA	18	Quantitative reviews	Randomized controlled trials	Not mentioned	Not Applicable	Yes	AMSTAR-2	No		Narratively	Tabular display	Not applicable	Not applicable	5	GRADE	Not mentioned	Not applicable	Not mentioned	Not applicable	No	Not applicable	Not applicable	Not applicable
41	Xu 2023	Environmental risk factors, protective factors, and biomarkers for allergic rhinitis: a systematic umbrella review of the evidence	Consensus	Systematic Umbrella Review	Yes	a comprehensive review of environmental risk, protective factors, and biomarkers for AR to establish the evidence hierarchy.	PCC	Not mentioned	PRISMA	42	Quantitative reviews	Cohort studies; cross-sectional studie; case�control studies	Other: to have the pos-sibility of overlap which could lead to bias of publication. Therefore first we prioritize meta-analyses with adjusted study estimates over those with crude estimates next we select meta-analyses with higher AMSTAR 2 (A Measure-ment Tool to Assess Systematic Reviews 2) [24] scores and finally we select meta-analyses with a higher number of included studies. Finally we exclu…	No	Yes	AMSTAR-2	No		Narratively ; Meta-analysis	Tabular display; Forest plot	Not applicable	Not applicable	4	Other: we graded the evidence derived from the studies against the evidence grading criteria which are generally based on the following criteria: convincing (class I) highly suggestive (class II) suggestive (class III) weak (class IV) and not significant (NS). The criteria for grading evidence included: random effects p value number of AR cases p value of the larg-est study heterogeneity (I2) sma…	Yes	Meta umbrella	Not mentioned	Not applicable	Yes	. PRISMA checklist 2. Full search strategy 3. Definitions of environmental risk/protective factor and biomarker 4. The list of excluded articles by full text screening with exclusion reason 5. References of the excluded meta-analyses by full text screening 6. Subset analysis of potential environmental risk/protective factors for AR in children 7. Supplementary analyses result of environmental ris…	Tabular display; Forest plot	Not applicable
39	Li 2023	Long-COVID-19 clinical and health outcomes: an umbrella review	Consensus	umbrella review	Yes	Our aim was to synthesize both qualitative and quantitative evidence on prevalence and outcomes of long-term effect of COVID-19 through an umbrella review	PICOTS	Other: was performed in accordance with the guidelines defined in the Preferred Reporting Items for Systematic Reviews and Meta-Analyses (PRISMA).	PRISMA	36	Quantitative reviews	Cohort studies; Case control studies ; Cross sectional studies; Case series/case reports; Prevalence studies	Not mentioned	Not applicable	Yes	AMSTAR	No		Narratively; Basic descriptive statistics; Meta-analysis	Forest plot; Other: line graphs to visually compare patterns of mean prevalence across all MedDRA SOC	Not applicable	Not applicable	6	GRADE; CerQual	Not mentioned	Not applicable	Not mentioned	Not applicable	Yes	1.complete search strategy 2. Detailed information about inclusion and exclusion criteria 3. Outcomes were properly standardized using the Medical Dictionary for Regulatory Activities (MedDRA) version 25 4. List of detailed clinical symptoms and conditions associated with MedDR	Tabular display	Not applicable
38	Palella 2023	Risk and prognosis of thyroid cancer in patients with Graves’ disease: an umbrella review	Consensus	Umbrella review	Yes	this umbrella review aimed to summarize the epidemiologic evidence and evaluate its strength and validity on the associations of GD with thyroid cancer risk and its prognosis.	PEO	Not mentioned	PRISMA	5	Quantitative reviews	Cohort studies; Case control studies	Not mentioned	Not Applicable	Yes	AMSTAR-2	No		Narratively	Narrative text only	Not applicable	Not applicable	1	Other: Strength of association, heterogeneity, meta-analysis p-value, and publication bias were used to evaluate the strength of the evidence	Not mentioned	Not applicable	Not mentioned	Not applicable	No	Not applicable	Not applicable	Not applicable
36	Smit 2023	One Health Determinants of Escherichia coli Antimicrobial Resistance in Humans in the Community: An Umbrella Review	Consensus	Umbrella Review	Yes	To provide a comprehensive and systematic overview of the literature to assess the importance and evidence related to variables for resistance and the temporal relationship between variables and resistance development for the community through an umbrella review. To provide an overall picture of the fifindings for a particular phenomenon.	Not specified	Not mentioned	PRISMA	23	Quantitative reviews	Randomized controlled trials; Cohort studies; Case control studies	Not mentioned	Not applicable	Yes	AMSTAR-2	No		Narratively	Tabular display	Not applicable	Not applicable	7	Certainty not assessed	Not mentioned	Not applicable	Not mentioned	Not applicable	Yes	Details of excluded studies; Details of AMSTAR-2 assessment results; Characteristic of the included reviews	Tabular display	Not applicable
35	Laplaud 2023	Management of post-traumatic stress disorder symptoms by yoga: an overview	Consensus	overview	No	to summarize the effectiveness of yoga interventions on PTSD symptoms in adults in a systematic review (SR) including randomized controlled trials (RCTs).	PICOS	Cochrane methodological guidance	PRISMA; Other: PRIO-Harms tool	11	Quantitative reviews	Randomized controlled trials	Corrected covered area calculation	No	Yes	AMSTAR-2	No		Narratively	Tabular display	Not applicable	Not applicable	2	Certainty not assessed	Not mentioned	Not applicable	Not mentioned	Not applicable	No	Not applicable	Not applicable	Not applicable
34	Benyamini 2024	Key dimensions of women’s and their partners’ experiences of childbirth: A systematic review of reviews of qualitative studies	Consensus	A systematic review of reviews of qualitative studies	Yes	The aim of the current review of reviews was to identify key dimensions of women and part-ners’ childbirth experiences in order to improve the understanding and assessment of childbirth experiences and guide interventions aimed at promoting a positive birth experience	PICo	Not mentioned	PRISMA; ENTREQ	40	Qualitative reviews ; Textual evidence REMOVE TEXTUAL	Not mentioned	Narrative description	Other: An overlap of 142 original studies was identified among theincluded reviews. Thus, our analysis is based on reviews of 617 original studies. We assumethat the impact of this overlap on the synthesis of qualitative reviews is negligible. T	Yes	Other: ENhancing TRansparency in REporting the synthesis of Qualitative research (ENTREQ) state-ment guidelines	No		Not applicable	Not applicable	Qualitative synthesis	Tabular display; Other: Figure	5	CerQual	Yes	NViVO	Not mentioned	Not applicable	Yes	S1 Checklist. PRISMA 2020 checklist. S1 Table. Search strategy in the four databases. S2 Table. Quality assessment of 33 review articles using the 21-item ENTREQ Statement and two added items. S3 Table. CERQual assessment of confidence.	Not applicable	Tabular display
33	Solmi 2023	Balancing risks and benefits of cannabis use: umbrella review of meta-analyses of randomised controlled trials and observational studies	Consensus	umbrella review	Yes	To systematically assess credibility and certainty of associations between cannabis, cannabinoids, and cannabis based medicines and human health, from observational studies and randomised controlled trials	Not specified	Not mentioned	PRIOR; PRISMA	101	Quantitative reviews; Other: meta-analyses	Randomized controlled trials; Quasi-experimental studies; Cohort studies; Case control studies	Not mentioned	Not applicable	Yes	AMSTAR-2	No		Narratively ; Meta-analysis	Tabular display	Not applicable	Not applicable	4	GRADE; Other: Credibility was graded according to convincing, highly suggestive, suggestive, weak, or not significant (observational evidence)	Yes	Stata/SE V17.0	Not mentioned	Not applicable	Yes	different tables of included studies/intervention details; results table with effect sizes	Tabular display	Not applicable
32	Zhang 2023	The gut microbiome dysbiosis and regulation by fecal microbiota transplantation: umbrella review	Consensus	Umbrella review	Yes	We aimed to systematically review relationships between gut microbiome dysbiosis and diseases and determine evidence on FMT efficacy and safety for various indications.	PICO	Cochrane methodological guidance	PRISMA	16	Quantitative reviews	Randomized controlled trials; Cohort studies	Not mentioned	Not applicable	Yes	AMSTAR-2	No		Narratively ; Basic descriptive statistics	Tabular display	Not applicable	Not applicable	11	GRADE	Not mentioned	Not applicable	Not mentioned	Not applicable	Yes	Summary of findings	Summary of findings; Narrative text only	Not applicable
31	McEvoy 2023	Risk and protective factors for self-harm in adolescents and young adults: an umbrella review of systematic reviews	Consensus	umbrella review	Yes	examined the risk and protective factors for self-harm in young people.	PECO	Cochrane methodological guidance	PRISMA	9	Quantitative reviews; Mixed methods (quant+ qual) reviews	Qualitative studies	Tabular form	Yes	Yes	AMSTAR-2	No		Narratively	Summary of findings; Tabular display	Not applicable	Not applicable	5	CerQual; ConQual	Not mentioned	Not applicable	Not mentioned	Not applicable	Yes	key points regarding article information	Summary of findings; Narrative text only	Narrative text only
	Law 2023	Bariatric surgery and mental health outcomes: an umbrella review.	Jennifer	Umbrella	No	To review the mental health outcomes of bariatric surgery to reveal the quality and strength of the evidence.	PICO	Not mentioned	PRISMA	9	Quantitative reviews	Randomised controlled trials; cohort; case control	Corrected Covered Area	Yes	Yes	AMSTAR-2	No		Narratively; basic descriptive statistics	Tabular; Forest Plot; summary of findings	Not applicable	Not applicable	9	GRADE	Not mentioned	Not applicable	Yes	Not mentioned	Yes	Search queries	Text and screen shots	Not applicable
29	McCready 2023	Understanding the barriers and facilitators of vaccine hesitancy towards the COVID-19 vaccine in healthcare workers and healthcare students worldwide: An Umbrella Review	Consensus	Umbrella review	Yes	to explore the barriers and facilitators of vaccine hesitancy toward the COVID-19 vaccine for HCWs and healthcare students.	PICO	JBI methodological guidance	PRISMA	31	Quantitative reviews	Not mentioned	Corrected covered area calculation	Yes	Yes	JBI critical appraisal tool for systematic reviews and research syntheses	No		Narratively	Tabular display;	Not applicable	Not applicable	6	Certainty not assessed	Not mentioned	Not applicable	Not mentioned	Not applicable	No	Not applicable	Narrative text only	Not applicable
27	Yaow 2023	Higher risk of adverse cardiovascular outcomes in females with type 2 diabetes Mellitus: an Umbrella review of systematic reviews	Consensus	Umbrella Review	No	With the growing evidence from systematic reviews examining the sex differences in cardiovascular outcomes for patients with T2DM, an umbrella review is an essential next step to synthesising and assessing the strength of the available evidence.	Not specified	Not mentioned	PRIOR; PRISMA	27	Quantitative reviews	Not mentioned	Not mentioned	Not applicable	Yes	AMSTAR-2	No		Narratively ; Basic descriptive statistics; Meta-analysis	Summary of findings; Tabular display; Forest plot	Not applicable	Not applicable	2	GRADE	Not mentioned	Not applicable	Not mentioned	Not applicable	Yes	searches; summary of included studies; appraisal scores; subgroup results; summary of heterogeneity and signficance of outcomes	Tablular	Not applicable
26	Aljuraiban 2023	The role of diet in the prevention of hypertension and management of blood pressure: An umbrella review of meta-analyses of interventional and observational studies	Consensus	Umbrella Review	Yes	To evaluate the association between these dietary factors and risk of hypertension with change in BP	Not specified	JBI methodological guidance	PRISMA	175 publications reporting 341 meta-analyses of randomized controlled trials (145 publications) and 70 meta-analyses of observational studies (30 publications	Quantitative reviews	Randomized controlled trials; Cohort studies	Not mentioned	Not applicable	Yes	AMSTAR-2	No		Narratively ; Meta-analysis	Forest plot	Not applicable	Not applicable	12	GRADE; Other: NutriGrade	Not mentioned	Not applicable	Not mentioned	Not applicable	Yes	search terms, studies characteristics	Forest plot	Not applicable
25	Niño-de-GuzmanQuispe 2023	Patients’ and informal caregivers’ perspectives on self-management interventions for type 2 diabetes mellitus outcomes: a mixed-methods overview of 14 years of reviews	Consensus	a mixed-methods overview	Yes	aimed to identify the most cost-effective SMIs for T2DM, among other chronic disease	Population, Phenomenon of interest	JBI methodological guidance	PRISMA	54	Quantitative reviews; Qualitative reviews ; Mixed methods (quant+ qual) reviews	Other: They mentioned only the review as their primary studies as indicated above.	Corrected covered area calculation	Yes	Yes	JBI critical appraisal tool for systematic reviews and research syntheses	No		Narratively ; Basic descriptive statistics	Narrative text only	Narratively ; Qualitative synthesis	Tabular display	4	Certainty not assessed	Not mentioned	Not applicable	Not mentioned	Not applicable	Yes	overlap analysis; appraisal results; characteristics of included SRs; searchers; exclusion reasons	Tabular	Not applicable
23	Perez-Dominguez 2023	Effects of resistance training on patients with End-Stage Renal Disease: an umbrella review with meta-analysis of the pooled findings	Consensus	umbrella review; systematic review of reviews	Yes	to review the effects of resistance training on patients with end-stage renal disease and assess the methodological quality of the available literature	PICOS	Not mentioned	Other: Preferred Reporting Items for Overviews of Systematic Reviews including harm checklist (PRIO-harms)	24	Quantitative reviews	Randomized controlled trials; Quasi-experimental studies	Corrected covered area calculation ; Other: GROOVE (Graphical Representation of Overlap for OVErviews)	Yes	Yes	ROBIS	No		Narratively ; Meta-analysis	Tabular display; Forest plot	Not applicable	Not applicable	9	Other: Physical Activity Guidelines Advisory Committee (PAGAC)	Yes	metaumbrella; R; excel for GROOVE	Yes	metaumbrella; R; excel for GROOVE	No	Not applicable	Not applicable	Not applicable
22	VieiraNascimento 2023	Management of cancer therapy-induced oral mucositis using Photobiomodulation therapy: an overview of systematic reviews	Consensus	Overview	Yes	To systematically summarize the evidence for photobiomodulation therapy (PBMT) in the prevention and treatment of oral mucositis (OM) in patients undergoing cancer treatment.	PICO	Cochrane methodological guidance	PRISMA	16	Quantitative reviews	Randomized controlled trials; Quasi-experimental studies	Tabular form	Yes	Yes	AMSTAR-2	No		Narratively ; Basic descriptive statistics	Tabular display	Not applicable	Not applicable	8	Other: The overall confidence (high, moderate, low, and critically low) is graded as follows: high: no or one noncrvitical weakness moderate: more than one noncirtical weakness low: one critical flaw with or without noncritical weaknesses: and critically low: more htan one critical fllaw with or without noncritical weaknesses.	Not mentioned	Not applicable	Not mentioned		Yes	overlapped of the primary studies; overall compliance of the studies with the PRISMA statement.	Narrative text only; Other: They mentioned in the main text about the supplementary table but did not provide the link to them.	Not applicable
21	Fazel 2024	Effectiveness of violence prevention interventions: Umbrella review of research in the general population	Consensus	Umbrella Review	No	To provide a comprehensive overview of the current evidence regarding the effectiveness of different psychosocial interventions in reducing all forms of violence toward others.	Not specified	Not mentioned	PRISMA	116 papers were reviewed for eligibility, resulting in 30 meta-analyses. When overlap between these reviews was accounted for, 16 meta-analyses with 22 pooled effect sizes remained in our main analyses. 16 meta-analyses, including nine investigating psychosocial interventions, and five legislative and policy changes	Quantitative reviews	Randomized controlled trials	Other: to prevent overlap between reviews, only the largest meta-analyses of those with overlapping primary studies were included	No	Yes	AMSTAR	No		Narratively ; Basic descriptive statistics	Summary of findings; Tabular display	Not applicable	Not applicable	3	Certainty not assessed	Not mentioned	Not applicable	Not mentioned		No	Not applicable	Not applicable	Not applicable
20	Jain 2024	Effective interventions for improving routine childhood immunisation in low and middle-income countries: a systematic review of systematic reviews	Consensus	systematic review of systematic reviews; umbrella review	No	to provide more clarity on the type of interventions that are effective in improving routine immunisation outcomes for children in L&MICs.	Not specified	Not mentioned	PRISMA	62	Quantitative reviews; Qualitative reviews ; Mixed methods (quant+ qual) reviews	Not mentioned	Corrected covered area calculation	No	Yes	Other: Specialist Unit for Review Evidence checklist (adapted)	No		Narratively ; Meta-analysis	Summary of findings; Forest plot	Narratively	Summary of findings	5	Certainty not assessed	Not mentioned	Not applicable	Not mentioned		Yes	Intervention-outcome framework; Detailed inclusion and exclusion criteria ; List of excluded studies – after full-text screening ; List of sources and search strings; Data extraction template ; Quality appraisal tool ; Summary of included systematic reviews; Risk of bias of included systematic reviews ; Summary of main findings; RVE analysis – 1st tier synthesis; VE analysis – 2nd tier synthesis;…	Summary of findings; Tabular display; Forest plot	Summary of findings; Tabular display; Narrative text only
19	Emile 2023	Does drinking coffee reduce the risk of colorectal cancer? A qualitative umbrella review of systematic reviews	Consensus	Umbrella review	Yes	The present study aimed to provide an overview of the collective evidence on the association between coffee consumption and risk of colorectal cancer	PICO	JBI methodological guidance	PRISMA	14	Quantitative reviews	Cohort studies; Case control studies	Narrative description	No	Yes	AMSTAR-2	No		Narratively ; Basic descriptive statistics	Tabular display; Other: bar charts	Not applicable	Not applicable	5	Certainty not assessed	Not mentioned	Not applicable	Not mentioned		No	Not applicable	Not applicable	Not applicable
18	Kar 2023	The efficacy of transcranial magnetic stimulation in the treatment of obsessive-compulsive disorder: an umbrella review of meta-analyses	Consensus	Umbrella review	No	examine the safety and efficacy of repetitive transcranial magnetic stimulation in OCD treatment	PICO	Not mentioned	PRISMA	12	Quantitative reviews; Other: Meta-analyses	Randomized controlled trials	Not mentioned	Not applicable	No	Not applicable	No		Narratively ; Basic descriptive statistics	Tabular display	Not applicable	Not applicable	3	Certainty not assessed	Not mentioned	Not applicable	Not mentioned		No	Not applicable	Not applicable	Not applicable
17	McDermott 2023	Digital interventions to moderate physical inactivity and/or nutrition in young people: a Cancer Prevention Europe overview of systematic reviews	Consensus	overview	No	aimed to synthesise the evidence for the effectiveness of digital interventions on consumption of unhealthy food/Sugar Sweetened Beverages(SSBs)and physical inactivity in adolescents and young people. Our objective was to ascertain (1) are digital interventions aimed at young people effective in addressing physical inactivity and poordietary choices? and (2) What is the quality and strength of th…	PICO	Not mentioned	PRISMA	49	Quantitative reviews	Randomized controlled trials; Quasi-experimental studies; Not mentioned	Not mentioned	Not applicable	Yes	ROBIS	No		Narratively	Tabular display; Other: Figures	Not applicable	Not applicable	3	Certainty not assessed	Not mentioned	Not applicable	Not mentioned		Yes	Search strategies excluded studies RoB assessment	Tabular display	Not applicable
15	Rasaei 2024	The effects of prebiotic, probiotic or synbiotic supplementation on overweight/obesity indicators: an umbrella review of the trials’ meta-analyses	Consensus	umbrella review	No	Aims to give a snapshot of the influence of prebiotic, probiotic, or synbiotic intake on body weight changes, irrespective of age and sex differences	PICO	Not mentioned	PRISMA	97	Quantitative reviews; Other: or meta-analyses	Randomized controlled trials	Not mentioned	Not applicable	Yes	AMSTAR-2	No		Narratively	Tabular display	Not applicable	Not applicable	1	GRADE	Not mentioned	Not applicable	Not mentioned		Yes	Characteristics of included meta−analyses of the clinical trials in general population	Tabular display	Not applicable
13	Wnuk 2023	Workplace Interventions for Type 2 Diabetes Mellitus Prevention—an Umbrella Review	Consensus	Umbrella review	No	The purpose of this study is to identify and evaluate the effectiveness of workplace interventions aimed at preventing type 2 diabetes that can implemented in the workplace.	PICO	Cochrane methodological guidance	Not mentioned	7	Quantitative reviews	Randomized controlled trials; Other: pre, post, pre-post studies	Not mentioned	Not applicable	Yes	AMSTAR-2	No		Narratively	Narrative text only	Not applicable	Not applicable	3	Certainty not assessed	Not mentioned	Not applicable	Not mentioned		No	Not applicable	Not applicable	Not applicable
12	Patikorn 2023	Effects of ketogenic diet on health outcomes: an umbrella review of meta-analyses of randomized clinical trials	Consensus	Umbrella review	Yes	to systematically identify relevant meta-analyses of RCTs of ketogenic diets (KD), summarize their findings, and assess the strength of evidence of the effects of KD on health outcomes	Not specified	Not mentioned	PRISMA	17	Quantitative reviews; Other: meta-analyses	Randomized controlled trials	Not mentioned	Not applicable	Yes	AMSTAR-2	No		Narratively ; Meta-analysis	Tabular display; Other: Figure (associations of Types of Ketogenic Diet with Health Outcomes using stop light/colour)	Not applicable	Not applicable	4	GRADE	Yes	Stata 16.0, GRADEpro version 3.6.1	Yes	Stata 16.0	Yes	Summary of Associations of Ketogenic Diet with Health Outcomes in Different Populations; sensitivity analyses	Tabular display	Not applicable
11	Sufrate-Sorzano et al 2023	Interventions of choice for the prevention and treatment of suicidal behaviours: An umbrella review	Consensus	umbrella review	Yes	To determine which interventions, from a nursing perspective, can be considered as the interventions of choice for the prevention and treatment of suicidal behaviour.	Not specified	JBI methodological guidance	PRISMA	21	Quantitative reviews	Randomized controlled trials	Not mentioned	Not applicable	Yes	JBI critical appraisal tool for systematic reviews and research syntheses	Yes	An independent quality assessment of the key papers was con- ducted by two reviewers using the ‘JBI Critical Appraisal Checklist for Systematic Reviews and Research Syntheses’ (Joanna Briggs Institute, 2021). This tool uses 11 criteria that assign a general qual- ity rating to each work, ranging from low quality, if the score is below 40%, to medium quality, if it is between 40%–70%, and high qua…	Narratively	Summary of findings; Tabular display	Not applicable	Not applicable	3	Certainty not assessed	Not mentioned	Not applicable	Not mentioned		Yes	search strategy	Summary of findings; Tabular display	Not applicable
9	Phillips 2024	How migraine and its associated treatment impact on pregnancy outcomes: Umbrella review with updated systematic review and meta-analysis	Consensus	Umbrella review	Yes	to identify and appraise higher level evidence (systematic reviews with or without meta-analyses) reporting on the association between migraine and pregnancy outcomes, to consolidate evidence from systematic reviews and meta-analyses using narrative synthesis and, where appropriate, quantitative synthe- sis, and to update existing systematic reviews and meta-analyses	Population, outcomes and comparator	Not mentioned	PRISMA	4	Quantitative reviews	Randomized controlled trials; Cohort studies; Case control studies ; Cross sectional studies	Corrected covered area calculation ; Other	No	Yes	AMSTAR-2	No		Narratively; Meta-analysis	Forest plot	Not applicable	Not applicable	4	Certainty not assessed	Yes	Stata	Yes	Stata	Yes	forest plots, funnel plots, more detailed table of included studies to what is presented in main text; table of outcomes; update of one review (they searched for primary studies and analysed them in one review)	Tabular display; Forest plot	Not applicable
8	Babot-Pereña 2023	Healing techniques for split-thickness skin grafts donor sites. Umbrella review	Consensus	Umbrella review	No	to explain the current evidence and demonstrate the most effective management of STSG donor sites. The specific objectives are to evaluate the efficacy of different donor site healing techniques in improving re-epithelialization, pain, and incidence of infection, and to make recommendations	Not specified	Not mentioned	PRISMA	5	Quantitative reviews	Randomized controlled trials; Case control studies ; Other: 1 randomised uncontrolled	Not mentioned	Not applicable	Yes	AMSTAR-2	Yes	3 were rejected due to very low confidence according to AMSTAR 2	Narratively	Tabular display	Not applicable	Not applicable	1	Other: SIGN scale	Not mentioned	Not applicable	Not mentioned		No	Not applicable	Not applicable	Not applicable
7	Eost-Telling 2024	Digital technologies to prevent falls in people living with dementia or mild cognitive impairment: a rapid systematic overview of systematic reviews	Consensus	rapid systematic overview	Yes	The aim of this overview is to evaluate evidence for any types of technologies that aim to reduce falls and fall risk for PlwD or MCI, and to identify gaps in the evidence base.	PICOS	Not mentioned	Not mentioned	7	Quantitative reviews	Other: not stated	Corrected covered area calculation ; Tabular form	No	Yes	AMSTAR-2	No		Narratively; Other: ARSEEING Taxonomy, PROGRESS-Plus framework	Tabular display	Not applicable	Not applicable	6	Certainty not assessed	Not mentioned	Not applicable	Not mentioned		Yes	Supplementary material S1: Example search strategy Medline (Ovid) Supplementary material S2: Full eligibility criteria Supplementary material S3: Excluded studies at full-text screening, with reasons for exclusion Supplementary material S4: Matrix of evidence for the overview of digital technologies to prevent falls in PlwD or MCI Supplementary material S5: PROGRESS-Plus factors recorded in revie…	Tabular display	Not applicable
6	Sun 2024	Effectiveness of dyadic interventions among cancer dyads: An overview of systematic reviews and meta‐analyses	Consensus	Overview	No	To summarize evidence from systematic reviews (SRs)/meta-analyses (MAs) regarding the impact of dyadic interventions delivered to both members of a cancer dyad, including a cancer patient and caregiver (e.g. family caregiver, intimate partner)	PICOS	Not mentioned	PRIOR	18	Quantitative reviews; Other: meta-analyses	Randomized controlled trials; Quasi-experimental studies	Not mentioned	Not applicable	Yes	AMSTAR-2	No		Narratively	Tabular display	Not applicable	Not applicable	3	GRADE	Not mentioned	Not applicable	Not mentioned		No	Not applicable	Not applicable	Not applicable
5	Wnuk 2023	Evaluation of the effectiveness of prophylactic sealing of pits and fissures of permanent teeth with fissure sealants-umbrella review	Consensus	Umbrella review	Yes	The aim of this study is to summarise the effectiveness of fissure sealing of permanent teeth with fissure sealants compared to other preventive methods or no intervention.	PICOS	Cochrane methodological guidance	PRISMA	15	Quantitative reviews	Randomized controlled trials	Tabular form; Narrative description	Yes	Yes	AMSTAR-2	No		Narratively	JBI ”stop-light” figure	Not applicable	Not applicable	2	Certainty not assessed	Not mentioned	Not applicable	Not mentioned		Yes	Search strategies, exclusions; appraisal scores	Summary of findings; Narrative text only	Not applicable
4	SalazardePablo 2024	Umbrella Review: Atlas of the Meta-Analytical Evidence of Early-Onset Psychosis	Consensus	Umbrella review	Yes	to summarize, for the first time, the meta-analytical evidence in the field of this vulnerable population and to provide evidence-based recommendations.	PCC	Not mentioned	PRISMA	30	Quantitative reviews	Not mentioned	Not mentioned	Not applicable	Yes	AMSTAR-2	No		Narratively	Tabular display;	Not applicable	Not applicable	4	Certainty not assessed	Not mentioned	Not applicable	Not mentioned		Yes	Table S1. PRISMA Statement. Table S2. Epidemiological factors, characteristics and risk factors. Table S3. Biomarkers: neuroimaging, biochemistry and neurophysiology. Table S4. Cognition. Table S5. Prognosis Table S6. Interventions: response to interventions. Table S7. Interventions: side effects, acceptance. Supplement 1. Risk of bias (quality assessment) using �Assessing the Methodological Qual…	Tabular display	Not applicable
3	Zhou 2023	The barriers and facilitators for the implementation of clinical practice guidelines in healthcare: an umbrella review of qualitative and quantitative literature.	Consensus	umbrella review	Yes	(1) identify barriers and facilitators for CPG implementation; (2) map them to the Theoretical domains framework: and (3) map them to the Behavior Change Wheel	SPIDER	Not mentioned	PRIOR	37	Quantitative reviews; Qualitative reviews ; Mixed methods (quant+ qual) reviews	Randomized controlled trials; Quasi-experimental studies; Cohort studies; Cross sectional studies; Case series/case reports; Qualitative studies; Mixed methods studies; Economic evaluation studies; Other	Other: The overlap across research was not taken into consideration because only a very tiny proportion of the included studies had comparable health themes.	Not applicable	Yes	JBI critical appraisal tool for systematic reviews and research syntheses	No		Narratively ; Basic descriptive statistics; Other: The determinants of CPG implementation were first categorized according to the Tailored Implementation for Chronic Diseases (TICD) checklist, determinants were then mapped to TDF.	Other: Figure	Narratively ; Basic descriptive statistics; Other: The determinants of CPG implementation were first categorized according to the Tailored Implementation for Chronic Diseases (TICD) checklist, determinants were then mapped to TDF. Furthermore, the detailed determinants were descriptively analyzed in tables.	Other: Figure	2	Certainty not assessed	Not mentioned	Not applicable	Not mentioned		Yes	Figure of data analysis process; tabular results related to barriers and enablers and mapping to TDF and BCW	Tabular display	Tabular display
2	Sufrate-Sorzano 2023	Umbrella review of nursing interventions NIC for the treatment and prevention of suicidal behavior.	Consensus	Umbrella review	Yes	What nursing interventions have been shown to be effective in the prevention and treatment of suicidal behavior in adults?	Not specified	Not mentioned	PRISMA	21	Quantitative reviews	Not mentioned	Not mentioned	Not applicable	Yes	JBI critical appraisal tool for systematic reviews and research syntheses	Yes	Excluded low quality reviews – Low determined if the score was below 40%	Narratively	Tabular display	Not applicable	Not applicable	2	Certainty not assessed	Not mentioned	Not applicable	Not mentioned		Yes	Unknown. Can’t access supplementary files – review refers to quality analysis results in supplementary file	Other: Unknown - can't access	Not applicable
							25
																										1
																										1
